# Supplementary material for: Detecting destabilizing species in the phylogenetic backbone of Potentilla (Rosaceae) using low-copy nuclear markers
Source: AoB Plants. 2020 May 9;12(3):plaa017. doi: 10.1093/aobpla/plaa017 (PMC7287270; doi:10.1093/aobpla/plaa017)
Supplement: plaa017_suppl_Supplementary_Table_S1 [file plaa017_suppl_supplementary_table_s1.xlsx]

## Sheet: Sheet1
Table S1. Primer pairs used in this study.
Marker	Primer name	Sequence (5' – 3')	Reference
matK	matK472F	CCRTYCATGGAAATCTTGGTTC
	matK1248R	GCTRTATAATGAGAAAGATTTCTGC	Yu et al. 2011
ITS	ITS1	TCCGTAGGTGAACCTGCG
	ITS4	TCCTCCGCTTATTGATATGC	White et al. 1990
DHAR2	DHAR2 1F	CTCTTGARGTTGCTGCCAAGGC
	DHAR2 4R	GCCAAGCTTAGATCAGCAGCAGTG	This study
GAPCP1	CGPPB5575-FWD	CATGTGCTCTATGAGGTCCA
	CGPPB5575-REV	ATCAGGTATGCTGCTGATGG	Le Dantec et al. 2010
GAPCP1	11F	TGTCGACTTGAGAAGGGTGGTTC
	14R	CTTATGCTGCCACCAATGCCATG	[Author] et al. in press
GBSSI-2	GBSSI-2 F2	TGGTCTTGGTGATGTTCTTGG
	GBSSI-2 R2	GTGTAGTTGGTTGTCCTTGTAATCC	Rousseau-Gueutin et al. 2009
SbeI	SBEI F	GCTCCACGAATATATGAGGCACATG
	SBEI R	TTCCATGAAATTTCCTTCATTGACCA	Shi et al. 2013
