# Supplementary material for: Detecting destabilizing species in the phylogenetic backbone of Potentilla (Rosaceae) using low-copy nuclear markers
Source: AoB Plants. 2020 May 9;12(3):plaa017. doi: 10.1093/aobpla/plaa017 (PMC7287270; doi:10.1093/aobpla/plaa017)
Supplement: plaa017_suppl_Supplementary_Table_S3 [file plaa017_suppl_supplementary_table_s3.xlsx]

## Sheet: Sheet1
Table S3. Models for the different markers in the MSC analyses, as suggested by PartitionFinder2.
Marker	Dataset
	incl P. dickinsii and P. fragarioides	excl. P. dickinsii and P. fragarioides
matK	GTR	GTR
ITS	TRN+I+G	TRN+G
DHAR2	GTR+G	GTR+G
GAPCP1	HKY+G	HKY+G
GBSSI-2	HKY+G	HKY+G
SbeI	TRN+I	GTR
